# Supplementary material for: Reasons for shisha smoking: Findings from a mixed methods study among adult shisha smokers in Nigeria
Source: PLOS Glob Public Health. 2024 Feb 2;4(2):e0002853. doi: 10.1371/journal.pgph.0002853 (PMC10836660; doi:10.1371/journal.pgph.0002853)
Supplement: S1 Table — (XLSX) [file pgph.0002853.s005.xlsx]

## Sheet: Attitude
	Meta-theme		Quantitative survey	Qualitative interviews	Level of congruency
	Attitude	Flavour	Cited by 29%. 65% always and 33% sometimes smoked flavoured shisha.	Many participants cited the sweetened flavour from shisha as the premise for initiating and continuing to smoke shisha	Convergent
		Pleasure	Cited by 28%.	For many participants shisha smoking was influenced by the pleasure emanating from the shisha smoking itself, the environment where the shisha was smoked, and the company of friends during shisha smoking.	Convergent
		Curiosity about the product features	Cited by 20%	Participants, especially the youth, indicated shisha initiation was often due to curiosity about shisha and the desire to experience first-hand the perceived psychological effects of smoking shisha after having seen others smoking it. Some also cited curiosity about flavours and the shisha smoke	Convergent
		Knowledge and perceptions on health effects	63% agreed/fully agreed that shisha smoking is extremely dangerous to health; 52% agreed/fully agreed that shisha smoking ruining their own health; 54% of the current shisha smokers had the perception that shisha smoking affects other non-users who are in the vicinity of those smoking shisha. 66% had the perception that shisha is less harmful than cigarettes	Some participants were able to identify some of the potential health problems from shisha smoking, particularly respiratory problems both for the smokers and non-users in the vicinity. For those who belived shisha smoking was not harmful to health, this was influenced by participants not having experienced adverse health effects associated with shisha that they know of; and shisha flavours which …	Complementary
		Perceived health benefits: Coping mechanism for emotional situations or psychological problems	13% cited using shisha smoking as a coping mechanism for stressful and challenging life situations. The majority agreed/ fully agreed that shisha calms them down when they are stressed (67%) and when they are upset (66%).	Some participants expressed smoking shisha to help them cope with stress, depression, sadness, anger, worry and other negative situations.	Complementary
		Perceived health benefits: Physical and neurological health	5% cited physical and neurological benefits from smoking shisha such as strength, agility, feeling high; ability to think, sleep, and keep awake; feeling warm when it is cold; or managing their appetite	A few participants mentioned physical and neurological benefits from smoking shisha.	Complementary
		Regulation	13% reported knowing any law or regulation on shisha in Nigeria; 16% of shisha smokers reported having noticed any health warnings on shisha packages of shisha tobacco, charcoal, or the water pipe instrument, within the 30 days before the survey	Many participants mentioned that there were laws or regulations governing shisha. Many also reported that shisha smoking occurred in places where tobacco smoking was prohibited; and there were no health warnings on shisha products	Convergent

## Sheet: Subjective norms
	Meta-theme		Quantitative survey	Qualitative interviews	Level of congruency
	Subjective norms	Social events	58% mostly smoked shisha in social settings like bars, nightclubs, lounges, cafes or restaurants and hotels, usually in the company of friends. 72% reported that shisha helped people feel more comfortable at celebrations, parties, or in other social gatherings	Participants felt under pressure to join in shisha smoking when with shisha smokers at social events or social settings such as bars or nightclubs. They smoked shisha to 'fit in'.	Complementary
		Shisha smoking by friends	Cited by 20%. 97% had at least one close friend who was a shisha smoker. 34% had seen or heard about shisha for the first time from a friend, 94% were with at least one friend when they first smoked shisha, and 88% usually smoked shisha with at least one friend	Many participants reported smoking shisha due to peer group influence specifically when hanging out with friends who smoke shisha.	Convergent
		Family member shisha smoking status; and attitudes towards shisha smoking	Having family members who smoke shisha was a reason for 1%. 30% reported having family members who were current shisha smokers.	For a few participants, initiation and continuation of shisha smoking was influenced by family members who were shisha smokers and approved of the participants’ shisha smoking. Some participants reported family members not being supportive of shisha, and did did not know of their shisha smoking.	Complementary
		Societal views on shisha smoking	The majority of shisha smokers agreed/ strongly agreed with the statements that shisha is cool and trendy (88%), shisha smoking is gaining popularity (84%), and that stylish persons use shisha (76%).	There was overall consensus among participants that smoking was generally not socially accepted	Contradictory

## Sheet: Behavioural control
	Meta-theme		Quantitative survey	Qualitative interviews	Level of congruency
	Behavioural control	Acute side effects from smoking shisha	About 44% of participants reported experiencing negative effects when they first started smoking shisha. A similar percentage also reported side-effects with continued use.	There were reported acute side effects, but many qrespondents reported being able to overcome them to become proficient at smoking shisha through perseverance and encouragement from significant others so that smoking shisha became an enjoyable experience.	Complementary
		Availability	Cited by 1%.	There was an overall perception that shisha was easily available, including to children	Contradictory
		Cost	None of the participants cited this as the main reason for smoking shisha. 52% agreed/fully agreed that they spend too much money on shisha.	The cost of shisha was reported as higher than that of cigarettes. This was viewed as prohibitive, particularly for those from lower socio-economic classes	Convergent
		Perceived ease or difficult in quitting shisha smoking	50% believed that they could choose to quit smoking shisha at any time with little difficulty. 40% had attempted to stop smoking shisha during the past 12 months preceding the study without success. 50% were not interested in quitting at all; 30% indicated that they would quit someday but not in the next 12 months; and 12% were thinking of quitting within the next 12 months. 64% said shisha smoki…	Several participants indicated that they wanted to quit shisha but it was a habit that was difficult to stop	Complementary
